# Supplementary material for: The Most Demanding Exercise in Different Training Tasks in Professional Female Futsal: A Mid-Season Study through Principal Component Analysis
Source: Healthcare (Basel). 2022 May 2;10(5):838. doi: 10.3390/healthcare10050838 (PMC9140358; doi:10.3390/healthcare10050838)
Supplement: Supplementary file 1 [file healthcare-10-00838-s001.zip]

Archive with 1 entries (1 files):
- healthcare-1673771-supplementary.pdf
